# Supplementary material for: Genus Cistus: a model for exploring labdane-type diterpenes' biosynthesis and a natural source of high value products with biological, aromatic, and pharmacological properties
Source: Front Chem. 2014 Jun 11;2:35. doi: 10.3389/fchem.2014.00035 (PMC4052220; doi:10.3389/fchem.2014.00035)
Supplement: Supplementary file 1 [file DataSheet1.ZIP]

Archive with 7 entries (7 files):
- Supp Table 2.PDF
- Supp Table 3.PDF
- Supp Table 4.PDF
- Supp Fig 1.JPEG
- Supp Fig 2.JPEG
- legends Supp Mat.docx
- Supp Table 1.PDF
